# Supplementary material for: Metadata analysis to explore hub of the hub-genes highlighting their functions, pathways and regulators for cervical cancer diagnosis and therapies
Source: Discov Oncol. 2022 Aug 22;13:79. doi: 10.1007/s12672-022-00546-6 (PMC9395557; doi:10.1007/s12672-022-00546-6)
Supplement: Supplementary file 2 — Additional file 2: Table S3. The MCODE raw file was selected from the PPI network through Cytoscape software, where the degree cutoff was used 80. [file 12672_2022_546_MOESM2_ESM.txt]

MCODE App Results
Date: Aug 3, 2022, 4:51:34 PM

Parameters:
   Network Scoring:
      Include Loops: false  Degree Cutoff: 80
   Cluster Finding:
      Node Score Cutoff: 0.2  Haircut: true  Fluff: false  K-Core: 2  Max. Depth from Seed: 100

Cluster	Score (Density*#Nodes)	Nodes	Edges	Node IDs
1	26.923	27	350	CCNA2, CCNB2, PCNA, RAD51, PLK1, MCM2, MCM6, RRM2, MCM4, BUB1B, KIF11, CCNB1, EXO1, MKI67, CDK2, AURKA, CDC45, MCM5, CHEK1, CDC6, BUB1, TYMS, CDK1, TOP2A, BRCA1, RFC4, MCM3
2	24.913	185	2292	THBS1, CLTC, FZD4, RFC5, IGFBP5, COL1A1, H2AFZ, SERPINE1, CDC7, CD79A, MMP2, IL10, MMP9, NDC80, CX3CR1, MMP3, IL15, NCAPH, CCR7, GMNN, CCL8, FBXO5, CSF1R, FLT1, ARPC3, CD3E, MYBL2, CD3D, ITGB3, HLA-DRA, PTK2, TRIP13, FGF2, ANLN, PTPRC, ITPA, TYROBP, FN1, EREG, CD38, GRWD1, CBL, ADA, CENPO, CXCL12, CLASP1, CXCR4, VEGFA, CXCL8, IDH1, CCR5, ID4, ACKR1, HDAC1, CPT1B, RBBP4, PRKAA1, JUN, HMGCS1, STAT1, FASN, UBE2D3, PGD, PIF1, PDK4, RMI1, ACACB, TIPIN, PALB2, TOPBP1, SRSF1, EGR1, MSH6, MSH2, STAG2, RFC2, FOS, ITGB1, STAG1, SMAD4, BICC1, MAPK8, IGF1, STAT3, BCL2, NFKB1, PIK3CA, RPA1, NOTCH1, ESR1, E2F1, POLE3, CCND1, VAMP2, ASPSCR1, SRSF3, POLA1, RBMX, KIF2A, MRPL35, ORC1, FABP7, SNX3, HLA-DMA, PRIM2, SLC25A5, SMC3, DNA2, TARDBP, RMI2, SNRPA, TK1, GINS2, SMYD2, CENPM, LAMC2, PDGFB, EPB41L3, VARS, ENO1, OASL, ECT2, OAS3, KIF20A, HK2, EGLN1, ASPM, EPHX2, NDN, GPS1, CENPF, KIF14, OAS1, PRC1, TSPO, HMMR, EDNRB, KIF2C, CDCA8, PLOD2, SDC4, MAD2L1, DCN, NUSAP1, DNAJC6, VAMP4, NEK2, SLIT2, NUF2, RAD23A, BIRC5, TGFBR3, HLA-DPA1, ZWILCH, FOXM1, IGF2R, PTTG1, NRP1, EDN1, DTL, ITGAM, ZWINT, ITGAX, ITGB2, FCGR2B, KIAA0101, LILRB2, SMC4, CD1C, KNTC1, CYBB, HELLS, SELL, ATAD2, LEF1, RAD54L, STAT4, MMP1, MMP8, STIL, SPP1, EZH2, TIMP3, TGFB2, CDT1
3	3	3	3	PTGDS, APOD, SPARCL1
